# Supplementary material for: A study on the belt and road initiative’s trade and its influencing factors: Evidence of China-South Asia’s panel data
Source: PLoS One. 2023 Apr 14;18(4):e0282167. doi: 10.1371/journal.pone.0282167 (PMC10104349; doi:10.1371/journal.pone.0282167)
Supplement: S1 Data — (XLSX) [file pone.0282167.s001.xlsx]

## Sheet: DATA
countryname	id	year	trade	ex	im	GDPit	GDPct	PGDPict	distance	FDIict	SAit	INDit	br
India	1	2004	1361404	593601	767803	7.09149e+11	1.95535e+12	880.894	3768	455	32.476	29.2191	0
India	1	2005	1870050	893428	976622	8.20382e+11	2.28597e+12	1038.56	3768	1462	33.463	29.5338	0
India	1	2006	2485875	1458130	1027745	9.4026e+11	2.75213e+12	1292.48	3768	2583	34.651	30.9272	0
India	1	2007	3862856	2401146	1461710	1.21674e+12	3.55034e+12	1665.64	3768	12014	36.843	30.9032	0
India	1	2008	5184427	3158538	2025889	1.1989e+12	4.59431e+12	2469.78	3768	22202	32.025	31.1367	0
India	1	2009	4338332	2965604	1372728	1.34189e+12	5.1017e+12	2730.28	3768	22127	33.665	31.1214	0
India	1	2010	6176120	4091496	2084625	1.67562e+12	6.08716e+12	3192.89	3768	47980	33.701	30.7251	0
India	1	2011	7390824	5053709	2337115	1.82305e+12	7.5515e+12	4160.03	3768	65738	35.402	30.1617	0
India	1	2012	6647333	4767751	1879582	1.82764e+12	8.53223e+12	4873.04	3768	116910	33.541	29.3985	0
India	1	2013	6540266	4843241	1697025	1.85672e+12	9.57041e+12	5601.04	3768	244698	32.286	28.4049	0
India	1	2014	7057611	5421742	1635869	2.03913e+12	1.04385e+13	6077.48	3768	340721	32.954	27.6564	0
India	1	2015	7159658	5822803	1336855	2.10359e+12	1.10155e+13	6427.78	3768	377047	31.067	27.3474	0
India	1	2016	7017947	5841534	1176413	2.29043e+12	1.11379e+13	6349.52	3768	310751	29.586	26.6422	0
India	1	2017	8438762	6804225	1634537	2.65224e+12	1.21435e+13	6777.77	3768	474733	29.106	26.4982	0
India	1	2018	9550900	7667566	1883335	2.71873e+12	1.36082e+13	7760.87	3768	466280	29.205	26.7464	0
Bengal	2	2004	196328	190627	5701	6.51085e+10	1.95535e+12	1033.38	3017	866	26.04	22.7797	0
Bengal	2	2005	248134	240274	7860	6.94429e+10	2.28597e+12	1253.96	3017	3296	27.079	23.2998	0
Bengal	2	2006	318924	309040	9884	7.18191e+10	2.75213e+12	1589.59	3017	3966	27.864	24.0953	0
Bengal	2	2007	345906	334489	11417	7.96119e+10	3.55034e+12	2135.92	3017	4330	27.835	24.5005	0
Bengal	2	2008	468798	455607	13191	9.16313e+10	4.59431e+12	2833.32	3017	4814	28.219	24.727	0
Bengal	2	2009	458166	444132	14034	1.02478e+11	5.1017e+12	3129.97	3017	6030	29.048	25.2956	0
Bengal	2	2010	705770	678882	26888	1.15279e+11	6.08716e+12	3769.3	3017	6758	29.141	24.9565	0
Bengal	2	2011	825921	781057	44864	1.28638e+11	7.5515e+12	4756.37	3017	7668	29.402	25.0453	0
Bengal	2	2012	844984	796991	47992	1.33356e+11	8.53223e+12	5433.81	3017	11725	30.213	25.31	0
Bengal	2	2013	1030745	970509	60237	1.4999e+11	9.57041e+12	6068.81	3017	15868	29.84	26.3071	0
Bengal	2	2014	1254338	1178227	76111	1.72885e+11	1.04385e+13	6532.51	3017	16024	29.117	26.311	0
Bengal	2	2015	1471155	1389471	81685	1.95079e+11	1.10155e+13	6784.93	3017	18843	30.215	26.8314	0
Bengal	2	2016	1517163	1430223	86940	2.21415e+11	1.11379e+13	6677.17	3017	22517	30.503	27.3461	1
Bengal	2	2017	1604417	1516902	87515	2.49724e+11	1.21435e+13	7195.05	3017	32907	28.552	27.7509	1
Bengal	2	2018	1873748	1775306	98442	2.74025e+11	1.36082e+13	8072.58	3017	87023	28.396	28.537	1
Nepal	3	2004	17148	16324	823	7.27394e+09	1.95535e+12	1222.51	3148	332	27.232	16.6573	0
Nepal	3	2005	19644	18794	850	8.13026e+09	2.28597e+12	1437.61	3148	299	28.449	16.4671	0
Nepal	3	2006	26808	25980	828	9.04372e+09	2.75213e+12	1752.28	3148	359	28.979	16.068	0
Nepal	3	2007	40037	38558	1479	1.03256e+10	3.55034e+12	2302.59	3148	866	28.551	15.8731	0
Nepal	3	2008	38159	37561	598	1.25454e+10	4.59431e+12	2997.85	3148	867	33.056	16.05	0
Nepal	3	2009	41416	40887	529	1.2855e+10	5.1017e+12	3354.06	3148	1413	35.843	15.0668	0
Nepal	3	2010	74267	73126	1142	1.60027e+10	6.08716e+12	3958.05	3148	1594	35.909	14.2008	0
Nepal	3	2011	119509	118123	1386	1.89136e+10	7.5515e+12	4918.7	3148	2480	37.036	14.1076	0
Nepal	3	2012	199768	196816	2952	1.88515e+10	8.53223e+12	5618.45	3148	3358	39.319	14.1021	0
Nepal	3	2013	225414	221089	4325	1.92712e+10	9.57041e+12	6334.72	3148	7531	40.615	14.1546	0
Nepal	3	2014	233065	228358	4707	2.0003e+10	1.04385e+13	6907.95	3148	13834	45.711	13.8315	0
Nepal	3	2015	86471	83271	3200	2.14108e+10	1.10155e+13	7240.84	3148	29193	44.042	13.7171	0
Nepal	3	2016	88868	86627	2241	2.11859e+10	1.11379e+13	7301.64	3148	24705	40.201	13.0969	0
Nepal	3	2017	98481	96696	1785	2.51806e+10	1.21435e+13	7847.6	3148	22762	44.821	13.2363	1
Nepal	3	2018	109937	107737	2200	2.90404e+10	1.36082e+13	8736.93	3148	37919	47.084	13.4513	1
Pakistan	4	2004	306054	246579	59475	9.79778e+10	1.95535e+12	883.27	3888	3645	18.293	25.1213	0
Pakistan	4	2005	426083	342766	83317	1.09502e+11	2.28597e+12	1070.33	3888	18881	17.787	25.5283	0
Pakistan	4	2006	524658	423937	100721	1.37264e+11	2.75213e+12	1262.37	3888	14824	15.696	19.6705	1
Pakistan	4	2007	689327	578905	110422	1.52386e+11	3.55034e+12	1785.87	3888	106819	14.273	19.9812	1
Pakistan	4	2008	705787	605107	100680	1.70078e+11	4.59431e+12	2477.46	3888	132799	11.085	21.7374	1
Pakistan	4	2009	678834	552833	126001	1.68153e+11	5.1017e+12	2874.24	3888	145809	12.033	19.1915	1
Pakistan	4	2010	866862	693760	173102	1.77166e+11	6.08716e+12	3563.04	3888	182801	13.577	19.7195	1
Pakistan	4	2011	1055833	843971	211862	2.13587e+11	7.5515e+12	4453.16	3888	216299	14.221	20.5018	1
Pakistan	4	2012	1241365	927539	313825	2.24384e+11	8.53223e+12	5118.81	3888	223361	13	21.2988	1
Pakistan	4	2013	1421644	1101960	319684	2.31219e+11	9.57041e+12	5841.74	3888	234309	13.878	20.2169	1
Pakistan	4	2014	1599835	1324448	275387	2.44361e+11	1.04385e+13	6400.2	3888	373682	13.354	20.0252	1
Pakistan	4	2015	1891665	1644189	247476	2.70556e+11	1.10155e+13	6676.72	3888	403593	14.706	19.091	1
Pakistan	4	2016	1914706	1723446	191259	2.78655e+11	1.11379e+13	6710.34	3888	475911	13.94	18.2571	1
Pakistan	4	2017	2008401	1825079	183322	3.04567e+11	1.21435e+13	7294.05	3888	571584	12.007	17.8043	1
Pakistan	4	2018	1910540	1693332	217209	3.14588e+11	1.36082e+13	8288.44	3888	424682	10.414	17.9865	1
Sri Lanka	5	2004	71745	69486	2259	2.06625e+10	1.95535e+12	442.884	5153	679	23.595	28.6181	0
Sri Lanka	5	2005	97627	93967	3660	2.44058e+10	2.28597e+12	504.72	5153	1543	25.859	30.1881	0
Sri Lanka	5	2006	114125	110641	3483	2.82798e+10	2.75213e+12	663.412	5153	846	25.573	30.6423	0
Sri Lanka	5	2007	143211	138408	4803	3.23502e+10	3.55034e+12	1063.58	5153	774	26.431	29.9198	0
Sri Lanka	5	2008	169063	163009	6054	4.07138e+10	4.59431e+12	1430.98	5153	1678	21.362	29.3712	0
Sri Lanka	5	2009	163931	156893	7038	4.20662e+10	5.1017e+12	1741.83	5153	1581	27.964	29.6714	0
Sri Lanka	5	2010	209712	199485	10228	5.67257e+10	6.08716e+12	1750.8	5153	7274	28.457	26.6441	0
Sri Lanka	5	2011	314161	298872	15289	6.52928e+10	7.5515e+12	2417.3	5153	16258	26.294	27.9957	0
Sri Lanka	5	2012	316305	300109	16196	6.84344e+10	8.53223e+12	2966.4	5153	17858	33.235	30.1263	0
Sri Lanka	5	2013	361911	343655	18256	7.43178e+10	9.57041e+12	3440.36	5153	29265	29.83	29.1628	0
Sri Lanka	5	2014	404107	379280	24827	7.93564e+10	1.04385e+13	3832.11	5153	36391	29.804	28.298	1
Sri Lanka	5	2015	456256	430405	25852	8.06041e+10	1.10155e+13	4189.61	5153	77251	28.844	27.1695	1
Sri Lanka	5	2016	456177	428833	27344	8.2401e+10	1.11379e+13	4192.5	5153	72891	25.737	27.821	1
Sri Lanka	5	2017	439803	408800	31003	8.80197e+10	1.21435e+13	4654.41	5153	72835	26.203	27.2907	1
Sri Lanka	5	2018	457679	425505	32175	8.89008e+10	1.36082e+13	5668.37	5153	46893	25.419	26.9923	1
Afghanistan	6	2004	5792	5697	95	5.22678e+09	1.95535e+12	1297.29	4178	45	72.57	26.2268	0
Afghanistan	6	2005	5272	5121	151	6.20914e+09	2.28597e+12	1511.39	4178	45	67.277	26.8121	0
Afghanistan	6	2006	10067	10049	19	6.97129e+09	2.75213e+12	1835.5	4178	67	50.337	28.2108	0
Afghanistan	6	2007	17181	16944	238	9.74789e+09	3.55034e+12	2334.28	4178	77	119.246	26.8822	0
Afghanistan	6	2008	15432	15163	269	1.01092e+10	4.59431e+12	3103.64	4178	11469	63.994	26.9156	0
Afghanistan	6	2009	21489	21351	138	1.24391e+10	5.1017e+12	3394.16	4178	18132	78.094	21.8971	0
Afghanistan	6	2010	17895	17527	368	1.58566e+10	6.08716e+12	4007.15	4178	16859	59.698	21.1514	0
Afghanistan	6	2011	23441	23001	440	1.78043e+10	7.5515e+12	5026.97	4178	46513	52.981	22.7403	0
Afghanistan	6	2012	46924	46405	519	2.00016e+10	8.53223e+12	5675.05	4178	48274	36.204	21.1578	0
Afghanistan	6	2013	33785	32826	960	2.05611e+10	9.57041e+12	6413.48	4178	48742	23.405	20.4446	0
Afghanistan	6	2014	41093	39356	1737	2.04849e+10	1.04385e+13	7037.51	4178	51849	23.246	21.2297	0
Afghanistan	6	2015	37359	36182	1177	1.99071e+10	1.10155e+13	7454.92	4178	41993	21.387	22.124	0
Afghanistan	6	2016	43583	43129	453	1.93626e+10	1.11379e+13	7531.56	4178	44050	26.772	21.8232	1
Afghanistan	6	2017	54463	54121	343	2.01918e+10	1.21435e+13	8202.74	4178	40364	22.348	22.1277	1
Afghanistan	6	2018	69167	66759	2408	1.9363e+10	1.36082e+13	9249.95	4178	40444	26.09	22.025	1
Maldives	7	2004	809	791	18	1.22683e+09	1.95535e+12	2432.76	5896	0	20.483	11.0588	0
Maldives	7	2005	1696	1693	3	1.16336e+09	2.28597e+12	1886.55	5896	0	19.388	11.7319	0
Maldives	7	2006	1600	1540	60	1.5752e+09	2.75213e+12	2710.73	5896	0	17.84	9.51763	0
Maldives	7	2007	2507	2479	28	1.86838e+09	3.55034e+12	2880.48	5896	0	19.045	8.74551	0
Maldives	7	2008	3297	3155	142	2.27165e+09	4.59431e+12	3145.85	5896	0	19.26	11.4493	0
Maldives	7	2009	4079	4066	13	2345294875	5.1017e+12	2804.18	5896	0	11.848	9.62025	0
Maldives	7	2010	6352	6348	5	2.58818e+09	6.08716e+12	2526.21	5896	0	16.7	9.43176	0
Maldives	7	2011	9726	9712	14	2.77435e+09	7.5515e+12	1673.3	5896	0	13.927	10.0745	0
Maldives	7	2012	7667	7649	19	2.88617e+09	8.53223e+12	948.695	5896	0	16.807	9.79079	0
Maldives	7	2013	9783	9741	42	3.29501e+09	9.57041e+12	877.811	5896	165	19.775	8.0584	0
Maldives	7	2014	10437	10399	38	3.69735e+09	1.04385e+13	848	5896	237	20.243	8.41391	0
Maldives	7	2015	17283	17265	18	4.10942e+09	1.10155e+13	1000	5896	237	17.604	10.6804	0
Maldives	7	2016	32118	32094	24	4.37914e+09	1.11379e+13	1130.5	5896	3578	18.455	11.1456	0
Maldives	7	2017	29625	29563	62	4.73599e+09	1.21435e+13	781.593	5896	6743	16.965	10.9245	1
Maldives	7	2018	39721	39617	103	5.32746e+09	1.36082e+13	559.769	5896	7477	14.757	12.9192	1
